# Supplementary material for: Quantitative Analysis of Bioactive Compounds in Commercial Teas: Profiling Catechin Alkaloids, Phenolic Acids, and Flavonols Using Targeted Statistical Approaches
Source: Foods. 2023 Aug 17;12(16):3098. doi: 10.3390/foods12163098 (PMC10453493; doi:10.3390/foods12163098)
Supplement: Supplementary file 1 [file foods-12-03098-s001.zip]

Archive with 1 entries (1 files):
- foods-2464348-supplementary.pdf
